# Supplementary material for: RAN-Binding Protein 9 is Involved in Alternative Splicing and is Critical for Male Germ Cell Development and Male Fertility
Source: PLoS Genet. 2014 Dec 4;10(12):e1004825. doi: 10.1371/journal.pgen.1004825 (PMC4256260; doi:10.1371/journal.pgen.1004825)
Supplement: Table S3 — A summary of genes with various splicing events (deletions/insertions at the gene body, the 3′ UTR or the 5′UTR). (XLSX) [file pgen.1004825.s008.xlsx]

## Sheet: Sheet1
Table S3. A summary of genes with various splicing events (deletions/insertions at the gene body, the 3' UTR or the 5'UTR).
	Deletion in gene body	Insertion in gene body	Deletion at 3' UTR	Insertion at 3' UTR	Insertion at 5' UTR	Total
Splicing events	606	392	296	372	150	1816
Gene with splicing events	472	308	286	355	141	1562
